# Supplementary material for: ﻿Additions to Thelebolales (Leotiomycetes, Ascomycota): Pseudogeomyceslindneri gen. et sp. nov. and Pseudogymnoascuscampensis sp. nov
Source: MycoKeys. 2023 Feb 6;95:47–60. doi: 10.3897/mycokeys.95.97474 (PMC10210254; doi:10.3897/mycokeys.95.97474)
Supplement: XML Treatment for Pseudogeomyces [file mycokeys.95.97474-treatment1.xml]

<!DOCTYPE tp:taxon-treatment
  PUBLIC "-//TaxonX//DTD Taxonomic Treatment Publishing DTD v0 20100105//EN" "tax-treatment-NSO.dtd">
<tp:taxon-treatment xmlns:tp="http://www.plazi.org/taxpub"><tp:treatment-meta><kwd-group><label>Taxon classification</label><kwd>
                <named-content content-type="kingdom">Fungi</named-content>
              </kwd><kwd>
                <named-content content-type="order">Thelebolales</named-content>
              </kwd><kwd>
                <named-content content-type="family">Thelebolaceae</named-content>
              </kwd></kwd-group><mixed-citation publication-type="journal"><person-group><name><surname>Zhang</surname><given-names>Zhi-Yuan</given-names></name><name><surname>Han</surname><given-names>Yan-Feng</given-names></name><name><surname>Chen</surname><given-names>Wan-Hao</given-names></name><name><surname>Tao</surname><given-names>Gang</given-names></name></person-group><article-title>﻿Additions to <tp:taxon-name><tp:taxon-name-part taxon-name-part-type="order">Thelebolales</tp:taxon-name-part></tp:taxon-name> (<tp:taxon-name><tp:taxon-name-part taxon-name-part-type="class">Leotiomycetes</tp:taxon-name-part></tp:taxon-name>, <tp:taxon-name><tp:taxon-name-part taxon-name-part-type="phylum">Ascomycota</tp:taxon-name-part></tp:taxon-name>): <italic><tp:taxon-name><tp:taxon-name-part taxon-name-part-type="genus" reg="Pseudogeomyces">Pseudogeomyces</tp:taxon-name-part><tp:taxon-name-part taxon-name-part-type="species" reg="lindneri">lindneri</tp:taxon-name-part></tp:taxon-name></italic> gen. et sp. nov. and <italic><tp:taxon-name><tp:taxon-name-part taxon-name-part-type="genus" reg="Pseudogymnoascus">Pseudogymnoascus</tp:taxon-name-part><tp:taxon-name-part taxon-name-part-type="species" reg="campensis">campensis</tp:taxon-name-part></tp:taxon-name></italic> sp. nov.</article-title><source>MycoKeys</source><day>06</day><month>02</month><year>2023</year><volume>95</volume><fpage>47</fpage><lpage>60</lpage><pub-id pub-id-type="doi">10.3897/mycokeys.95.97474</pub-id></mixed-citation></tp:treatment-meta><tp:nomenclature><label>﻿</label><tp:taxon-name>
              <object-id xmlns:xlink="http://www.w3.org/1999/xlink" content-type="arpha" xlink:type="simple">C875A466-442A-5911-9AB9-2804DDC232FD</object-id>
              <tp:taxon-name-part taxon-name-part-type="genus" reg="Pseudogeomyces">Pseudogeomyces</tp:taxon-name-part>
              <object-id xmlns:xlink="http://www.w3.org/1999/xlink" content-type="mycobank" xlink:type="simple"> 846356</object-id>
            </tp:taxon-name><tp:taxon-authority>Zhi.Y. Zhang &amp; Y.F. Han</tp:taxon-authority><tp:taxon-status xmlns:xlink="http://www.w3.org/1999/xlink" xlink:type="simple">gen. nov.</tp:taxon-status></tp:nomenclature><tp:treatment-sec sec-type="etymology" id="SECID0EPIAE"><title>Etymology.</title><p>Referring to its similarity to <italic><tp:taxon-name><tp:taxon-name-part taxon-name-part-type="genus" reg="Geomyces">Geomyces</tp:taxon-name-part></tp:taxon-name></italic>.</p></tp:treatment-sec><tp:treatment-sec sec-type="distribution" id="SECID0E3IAE"><title>Geographical distribution.</title><p>China and the USA.</p></tp:treatment-sec><tp:treatment-sec sec-type="description" id="SECID0EBJAE"><title>Description.</title><p><bold><italic>Saprobic</italic></bold> on the soil. <bold><italic>Sexual morph</italic></bold>: not observed. <bold><italic>Asexual morph</italic>: <italic>Hyphae</italic></bold> branched, septate, smooth. <bold><italic>Conidiophores</italic></bold> solitary, rare branches, hyaline, smooth, arising from the erect or geniculated hyphae, usually bearing two to three branches at the tip. <bold><italic>Conidia</italic></bold> hyaline, rough, verrucosa, solitary, obovoid, globose to subglobose, borne on hyphae, short protrusions, side branches or in conidiophores separated by connective cells. <bold><italic>Intercalary conidia</italic></bold> hyaline, globose to subglobose, fusiform with both truncate. <bold><italic>Chlamydospores</italic></bold> not observed.</p></tp:treatment-sec><tp:treatment-sec sec-type="type species" id="SECID0EJKAE"><title>Type species.</title><p><italic><tp:taxon-name><tp:taxon-name-part taxon-name-part-type="genus" reg="Pseudogeomyces">Pseudogeomyces</tp:taxon-name-part><tp:taxon-name-part taxon-name-part-type="species" reg="lindneri">lindneri</tp:taxon-name-part></tp:taxon-name></italic> Zhi. Y. Zhang &amp; Y. F. Han.</p></tp:treatment-sec><tp:treatment-sec sec-type="notes" id="SECID0E1KAE"><title>Notes.</title><p><italic><tp:taxon-name><tp:taxon-name-part taxon-name-part-type="genus" reg="Pseudogeomycesis">Pseudogeomycesis</tp:taxon-name-part></tp:taxon-name></italic> is introduced to accommodate <italic><tp:taxon-name><tp:taxon-name-part taxon-name-part-type="genus" reg="Pseudogeomycesis">Pseudogeomycesis</tp:taxon-name-part><tp:taxon-name-part taxon-name-part-type="species" reg="lindneri">lindneri</tp:taxon-name-part></tp:taxon-name></italic> obtained from urban soil in China and the four isolates (12NJ08, 17WV09, 23WI14 and 23WI08) obtained from bat hibernacular soil in New Jersey, West Virginia and Wisconsin, USA (<xref ref-type="bibr" rid="B14">Minnis and Lindner 2013</xref>). Unfortunately, these isolates have not been identified to species to date. Currently, the order <tp:taxon-name><tp:taxon-name-part taxon-name-part-type="order">Thelebolales</tp:taxon-name-part></tp:taxon-name> consists of 24 genera (<xref ref-type="bibr" rid="B23">Wijayawardene et al. 2017</xref>; <xref ref-type="bibr" rid="B3">Ekanayaka et al. 2019</xref>; <xref ref-type="bibr" rid="B26">Zhang et al. 2021</xref>). The results of phylogenetic analyses (Figs <xref ref-type="fig" rid="F1">1</xref>, <xref ref-type="fig" rid="F2">2</xref>) revealed that <italic><tp:taxon-name><tp:taxon-name-part taxon-name-part-type="genus" reg="Pseudogeomycesis">Pseudogeomycesis</tp:taxon-name-part></tp:taxon-name></italic> formed a distinct clade with high support value. However, <italic><tp:taxon-name><tp:taxon-name-part taxon-name-part-type="genus" reg="Ascophanus">Ascophanus</tp:taxon-name-part></tp:taxon-name></italic>, <italic><tp:taxon-name><tp:taxon-name-part taxon-name-part-type="genus" reg="Ascozonus">Ascozonus</tp:taxon-name-part></tp:taxon-name></italic>, <italic><tp:taxon-name><tp:taxon-name-part taxon-name-part-type="genus" reg="Caccobius">Caccobius</tp:taxon-name-part></tp:taxon-name></italic>, <italic><tp:taxon-name><tp:taxon-name-part taxon-name-part-type="genus" reg="Coprobolus">Coprobolus</tp:taxon-name-part></tp:taxon-name></italic>, <italic><tp:taxon-name><tp:taxon-name-part taxon-name-part-type="genus" reg="Leptokalpion">Leptokalpion</tp:taxon-name-part></tp:taxon-name></italic>, <italic><tp:taxon-name><tp:taxon-name-part taxon-name-part-type="genus" reg="Neelakesa">Neelakesa</tp:taxon-name-part></tp:taxon-name></italic> and <italic><tp:taxon-name><tp:taxon-name-part taxon-name-part-type="genus" reg="Pseudascozonus">Pseudascozonus</tp:taxon-name-part></tp:taxon-name></italic> are lacking sequence data (<xref ref-type="bibr" rid="B3">Ekanayaka et al. 2019</xref>; <ext-link xmlns:xlink="http://www.w3.org/1999/xlink" xlink:href="https://www.ncbi.nlm.nih.gov/" ext-link-type="uri" xlink:type="simple">https://www.ncbi.nlm.nih.gov/</ext-link>, retrieval in Oct 2022); thus, these genera were not included in our phylogenetic analysis. Besides, these genera were reported without asexual morphs (<xref ref-type="bibr" rid="B23">Wijayawardene et al. 2017</xref>). Therefore, it was not possible to compare the morphological differences of the newly-established genus, <italic><tp:taxon-name><tp:taxon-name-part taxon-name-part-type="genus" reg="Pseudogeomycesis">Pseudogeomycesis</tp:taxon-name-part></tp:taxon-name></italic> (sexual stage not observed), with the aforementioned genera. However, members of these genera are saprobes (involving dung and wood), terrestrial and widely distributed (<xref ref-type="bibr" rid="B23">Wijayawardene et al. 2017</xref>). Of the remaining genera, <italic><tp:taxon-name><tp:taxon-name-part taxon-name-part-type="genus" reg="Pseudogeomyces">Pseudogeomyces</tp:taxon-name-part></tp:taxon-name></italic> were similar to <italic><tp:taxon-name><tp:taxon-name-part taxon-name-part-type="genus" reg="Geomyces">Geomyces</tp:taxon-name-part></tp:taxon-name></italic> and the asexual morphs of <italic><tp:taxon-name><tp:taxon-name-part taxon-name-part-type="genus" reg="Pseudogymnoascus">Pseudogymnoascus</tp:taxon-name-part></tp:taxon-name></italic>. However, <italic><tp:taxon-name><tp:taxon-name-part taxon-name-part-type="genus" reg="Pseudogeomyces">Pseudogeomyces</tp:taxon-name-part></tp:taxon-name></italic> differed from <italic><tp:taxon-name><tp:taxon-name-part taxon-name-part-type="genus" reg="Geomyces">Geomyces</tp:taxon-name-part></tp:taxon-name></italic> and <italic><tp:taxon-name><tp:taxon-name-part taxon-name-part-type="genus" reg="Pseudogymnoascus">Pseudogymnoascus</tp:taxon-name-part></tp:taxon-name></italic> with the presence of two to three irregular branches at the tip of the conidiophores (<xref ref-type="bibr" rid="B9">Kuehn 1958</xref>; <xref ref-type="bibr" rid="B20">Van Oorschot 1980</xref>).</p></tp:treatment-sec><tp:treatment-sec><!--Section generated to contain objects referenced in tp:taxon-treatment.--><fig id="F1" position="float" orientation="portrait"><object-id xmlns:xlink="http://www.w3.org/1999/xlink" content-type="doi" xlink:type="simple">10.3897/mycokeys.95.97474.figure1</object-id><object-id xmlns:xlink="http://www.w3.org/1999/xlink" content-type="arpha" xlink:type="simple">357E74BF-D32E-5101-A157-769FEBF1237E</object-id><label>Figure 1.</label><caption><p>Phylogram generated from a Maximum Likelihood analysis of sequences of <tp:taxon-name><tp:taxon-name-part taxon-name-part-type="order">Thelebolales</tp:taxon-name-part></tp:taxon-name>, based on <abbrev xmlns:xlink="http://www.w3.org/1999/xlink" xlink:title="internal transcribed spacer" id="ABBRID0ETDAE" xlink:type="simple">ITS</abbrev> and <abbrev xmlns:xlink="http://www.w3.org/1999/xlink" xlink:title="nuclear large subunit" id="ABBRID0EXDAE" xlink:type="simple">LSU</abbrev>. <abbrev xmlns:xlink="http://www.w3.org/1999/xlink" xlink:title="Maximum Likelihood" id="ABBRID0E2DAE" xlink:type="simple">ML</abbrev> bootstrap values (≥ 75%) and Bayesian posterior probability (≥ 0.75) are indicated along branches (BP/<abbrev xmlns:xlink="http://www.w3.org/1999/xlink" xlink:title="Maximum Likelihood" id="ABBRID0E6DAE" xlink:type="simple">ML</abbrev>). The new taxa are highlighted in bold and blue and “T” indicate ex-type cultures.</p></caption><graphic xmlns:xlink="http://www.w3.org/1999/xlink" xlink:href="mycokeys-95-047-g001.jpg" position="float" orientation="portrait" xlink:type="simple" id="oo_806102.jpg"><uri content-type="original_file" xlink:type="simple">https://binary.pensoft.net/fig/806102</uri></graphic></fig><fig id="F2" position="float" orientation="portrait"><object-id xmlns:xlink="http://www.w3.org/1999/xlink" content-type="doi" xlink:type="simple">10.3897/mycokeys.95.97474.figure2</object-id><object-id xmlns:xlink="http://www.w3.org/1999/xlink" content-type="arpha" xlink:type="simple">2668A97A-C702-502E-96D7-A8E58F7FE6F6</object-id><label>Figure 2.</label><caption><p>Phylogram generated from A Maximum Likelihood analysis of sequences of <tp:taxon-name><tp:taxon-name-part taxon-name-part-type="family">Thelebolaceae</tp:taxon-name-part></tp:taxon-name>, based on <abbrev xmlns:xlink="http://www.w3.org/1999/xlink" xlink:title="internal transcribed spacer" id="ABBRID0EBGAE" xlink:type="simple">ITS</abbrev>, <abbrev xmlns:xlink="http://www.w3.org/1999/xlink" xlink:title="nuclear large subunit" id="ABBRID0EFGAE" xlink:type="simple">LSU</abbrev>, <italic><abbrev xmlns:xlink="http://www.w3.org/1999/xlink" xlink:title="elongation factor EF-1α" id="ABBRID0EKGAE" xlink:type="simple">EF1A</abbrev></italic>, <italic><abbrev xmlns:xlink="http://www.w3.org/1999/xlink" xlink:title="RNA polymerase II second largest subunit" id="ABBRID0EPGAE" xlink:type="simple">RPB2</abbrev></italic> and <italic>MCM7</italic>. <abbrev xmlns:xlink="http://www.w3.org/1999/xlink" xlink:title="Maximum Likelihood" id="ABBRID0EVGAE" xlink:type="simple">ML</abbrev> bootstrap values (≥ 75%) and Bayesian posterior probability (≥ 0.75) are indicated along branches (BP/<abbrev xmlns:xlink="http://www.w3.org/1999/xlink" xlink:title="Maximum Likelihood" id="ABBRID0EZGAE" xlink:type="simple">ML</abbrev>). Clades are identiﬁed using clade nomenclature (A to O) formally deﬁned by <xref ref-type="bibr" rid="B14">Minnis and Lindner (2013)</xref>. The new taxa are highlighted in bold and blue and “T” indicate ex-type cultures.</p></caption><graphic xmlns:xlink="http://www.w3.org/1999/xlink" xlink:href="mycokeys-95-047-g002.jpg" position="float" orientation="portrait" xlink:type="simple" id="oo_806103.jpg"><uri content-type="original_file" xlink:type="simple">https://binary.pensoft.net/fig/806103</uri></graphic></fig></tp:treatment-sec><ref-list><ref id="B14"><mixed-citation xmlns:xlink="http://www.w3.org/1999/xlink" xlink:type="simple"><person-group><name name-style="western"><surname>Minnis</surname><given-names>AM</given-names></name><name name-style="western"><surname>Lindner</surname><given-names>DL</given-names></name></person-group> (<year>2013</year>) <article-title>Phylogenetic evaluation of <italic><tp:taxon-name><tp:taxon-name-part taxon-name-part-type="genus">Geomyces</tp:taxon-name-part></tp:taxon-name></italic> and allies reveals no close relatives of <italic><tp:taxon-name><tp:taxon-name-part taxon-name-part-type="genus">Pseudogymnoascus</tp:taxon-name-part><tp:taxon-name-part taxon-name-part-type="species">destructans</tp:taxon-name-part></tp:taxon-name></italic>, comb. nov., in bat hibernacula of eastern North America.</article-title><source>Fungal Biology</source><volume>117</volume>(<issue>9</issue>): <fpage>638</fpage>–<lpage>649</lpage>. <ext-link xlink:href="10.1016/j.funbio.2013.07.001" ext-link-type="doi" xlink:type="simple">https://doi.org/10.1016/j.funbio.2013.07.001</ext-link></mixed-citation></ref><ref id="B23"><mixed-citation xmlns:xlink="http://www.w3.org/1999/xlink" xlink:type="simple"><person-group><name name-style="western"><surname>Wijayawardene</surname><given-names>NN</given-names></name><name name-style="western"><surname>Hyde</surname><given-names>KD</given-names></name><name name-style="western"><surname>Rajeshkumar</surname><given-names>KC</given-names></name><name name-style="western"><surname>Hawksworth</surname><given-names>DL</given-names></name><name name-style="western"><surname>Madrid</surname><given-names>H</given-names></name><name name-style="western"><surname>Kirk</surname><given-names>PM</given-names></name><name name-style="western"><surname>Braun</surname><given-names>U</given-names></name><name name-style="western"><surname>Singh</surname><given-names>RV</given-names></name><name name-style="western"><surname>Crous</surname><given-names>PW</given-names></name><name name-style="western"><surname>Kukwa</surname><given-names>M</given-names></name><name name-style="western"><surname>Lücking</surname><given-names>R</given-names></name><name name-style="western"><surname>Kurtzman</surname><given-names>CP</given-names></name><name name-style="western"><surname>Yurkov</surname><given-names>A</given-names></name><name name-style="western"><surname>Haelewaters</surname><given-names>D</given-names></name><name name-style="western"><surname>Aptroot</surname><given-names>A</given-names></name><name name-style="western"><surname>Lumbsch</surname><given-names>HT</given-names></name><name name-style="western"><surname>Timdal</surname><given-names>E</given-names></name><name name-style="western"><surname>Ertz</surname><given-names>D</given-names></name><name name-style="western"><surname>Etayo</surname><given-names>J</given-names></name><name name-style="western"><surname>Phillips</surname><given-names>AJL</given-names></name><name name-style="western"><surname>Groenewald</surname><given-names>JZ</given-names></name><name name-style="western"><surname>Papizadeh</surname><given-names>M</given-names></name><name name-style="western"><surname>Selbmann</surname><given-names>L</given-names></name><name name-style="western"><surname>Dayarathne</surname><given-names>MC</given-names></name><name name-style="western"><surname>Weerakoon</surname><given-names>G</given-names></name><name name-style="western"><surname>Jones</surname><given-names>EBG</given-names></name><name name-style="western"><surname>Suetrong</surname><given-names>S</given-names></name><name name-style="western"><surname>Tian</surname><given-names>Q</given-names></name><name name-style="western"><surname>Castañeda-Ruiz</surname><given-names>RF</given-names></name><name name-style="western"><surname>Bahkali</surname><given-names>AH</given-names></name><name name-style="western"><surname>Pang</surname><given-names>KL</given-names></name><name name-style="western"><surname>Tanaka</surname><given-names>K</given-names></name><name name-style="western"><surname>Dai</surname><given-names>DQ</given-names></name><name name-style="western"><surname>Sakayaroj</surname><given-names>J</given-names></name><name name-style="western"><surname>Hujslová</surname><given-names>M</given-names></name><name name-style="western"><surname>Lombard</surname><given-names>L</given-names></name><name name-style="western"><surname>Shenoy</surname><given-names>BD</given-names></name><name name-style="western"><surname>Suija</surname><given-names>A</given-names></name><name name-style="western"><surname>Maharachchikumbura</surname><given-names>SSN</given-names></name><name name-style="western"><surname>Thambugala</surname><given-names>KM</given-names></name><name name-style="western"><surname>Wanasinghe</surname><given-names>DN</given-names></name><name name-style="western"><surname>Sharma</surname><given-names>BO</given-names></name><name name-style="western"><surname>Gaikwad</surname><given-names>S</given-names></name><name name-style="western"><surname>Pandit</surname><given-names>G</given-names></name><name name-style="western"><surname>Zucconi</surname><given-names>L</given-names></name><name name-style="western"><surname>Onofri</surname><given-names>S</given-names></name><name name-style="western"><surname>Egidi</surname><given-names>E</given-names></name><name name-style="western"><surname>Raja</surname><given-names>HA</given-names></name><name name-style="western"><surname>Kodsueb</surname><given-names>R</given-names></name><name name-style="western"><surname>Cáceres</surname><given-names>MES</given-names></name><name name-style="western"><surname>Pérez-Ortega</surname><given-names>S</given-names></name><name name-style="western"><surname>Fiuza</surname><given-names>PO</given-names></name><name name-style="western"><surname>Monteiro</surname><given-names>JS</given-names></name><name name-style="western"><surname>Vasilyeva</surname><given-names>LN</given-names></name><name name-style="western"><surname>Shivas</surname><given-names>RG</given-names></name><name name-style="western"><surname>Prieto</surname><given-names>M</given-names></name><name name-style="western"><surname>Wedin</surname><given-names>M</given-names></name><name name-style="western"><surname>Olariaga</surname><given-names>I</given-names></name><name name-style="western"><surname>Lateef</surname><given-names>AA</given-names></name><name name-style="western"><surname>Agrawal</surname><given-names>Y</given-names></name><name name-style="western"><surname>Fazeli</surname><given-names>SAS</given-names></name><name name-style="western"><surname>Amoozegar</surname><given-names>MA</given-names></name><name name-style="western"><surname>Zhao</surname><given-names>GZ</given-names></name><name name-style="western"><surname>Pfliegler</surname><given-names>WP</given-names></name><name name-style="western"><surname>Sharma</surname><given-names>G</given-names></name><name name-style="western"><surname>Oset</surname><given-names>M</given-names></name><name name-style="western"><surname>Abdel-Wahab</surname><given-names>MA</given-names></name><name name-style="western"><surname>Takamatsu</surname><given-names>S</given-names></name><name name-style="western"><surname>Bensch</surname><given-names>K</given-names></name><name name-style="western"><surname>de Silva</surname><given-names>NI</given-names></name><name name-style="western"><surname>de Kesel</surname><given-names>A</given-names></name><name name-style="western"><surname>Karunarathna</surname><given-names>A</given-names></name><name name-style="western"><surname>Boonmee</surname><given-names>S</given-names></name><name name-style="western"><surname>Pfister</surname><given-names>DH</given-names></name><name name-style="western"><surname>Lu</surname><given-names>YZ</given-names></name><name name-style="western"><surname>Luo</surname><given-names>ZL</given-names></name><name name-style="western"><surname>Boonyuen</surname><given-names>N</given-names></name><name name-style="western"><surname>Daranagama</surname><given-names>DA</given-names></name><name name-style="western"><surname>Senanayake</surname><given-names>IC</given-names></name><name name-style="western"><surname>Jayasiri</surname><given-names>SC</given-names></name><name name-style="western"><surname>Samarakoon</surname><given-names>MC</given-names></name><name name-style="western"><surname>Zeng</surname><given-names>XY</given-names></name><name name-style="western"><surname>Doilom</surname><given-names>M</given-names></name><name name-style="western"><surname>Quijada</surname><given-names>L</given-names></name><name name-style="western"><surname>Rampadarath</surname><given-names>S</given-names></name><name name-style="western"><surname>Heredia</surname><given-names>G</given-names></name><name name-style="western"><surname>Dissanayake</surname><given-names>AJ</given-names></name><name name-style="western"><surname>Jayawardana</surname><given-names>RS</given-names></name><name name-style="western"><surname>Perera</surname><given-names>RH</given-names></name><name name-style="western"><surname>Tang</surname><given-names>LZ</given-names></name><name name-style="western"><surname>Phukhamsakda</surname><given-names>C</given-names></name><name name-style="western"><surname>Hernández-Restrepo</surname><given-names>M</given-names></name><name name-style="western"><surname>Ma</surname><given-names>X</given-names></name><name name-style="western"><surname>Tibpromma</surname><given-names>S</given-names></name><name name-style="western"><surname>Gusmao</surname><given-names>LFP</given-names></name><name name-style="western"><surname>Weerahewa</surname><given-names>D</given-names></name><name name-style="western"><surname>Karunarathna</surname><given-names>SC</given-names></name></person-group> (<year>2017</year>) <article-title>Notes for genera: <tp:taxon-name><tp:taxon-name-part taxon-name-part-type="phylum">Ascomycota</tp:taxon-name-part></tp:taxon-name>.</article-title><source>Fungal Diversity</source><volume>86</volume>(<issue>1</issue>): <fpage>1</fpage>–<lpage>594</lpage>. <ext-link xlink:href="10.1007/s13225-017-0386-0" ext-link-type="doi" xlink:type="simple">https://doi.org/10.1007/s13225-017-0386-0</ext-link></mixed-citation></ref><ref id="B3"><mixed-citation xmlns:xlink="http://www.w3.org/1999/xlink" xlink:type="simple"><person-group><name name-style="western"><surname>Ekanayaka</surname><given-names>AH</given-names></name><name name-style="western"><surname>Hyde</surname><given-names>KD</given-names></name><name name-style="western"><surname>Gentekaki</surname><given-names>E</given-names></name><name name-style="western"><surname>McKenzie</surname><given-names>EHC</given-names></name><name name-style="western"><surname>Zhao</surname><given-names>Q</given-names></name><name name-style="western"><surname>Bulgakov</surname><given-names>TS</given-names></name><name name-style="western"><surname>Camporesi</surname><given-names>E</given-names></name></person-group> (<year>2019</year>) <article-title>Preliminary classification of <tp:taxon-name><tp:taxon-name-part taxon-name-part-type="class">Leotiomycetes</tp:taxon-name-part></tp:taxon-name>.</article-title><source>Mycosphere</source><volume>10</volume>(<issue>1</issue>): <fpage>310</fpage>–<lpage>489</lpage>. <ext-link xlink:href="10.5943/mycosphere/10/1/7" ext-link-type="doi" xlink:type="simple">https://doi.org/10.5943/mycosphere/10/1/7</ext-link></mixed-citation></ref><ref id="B26"><mixed-citation xmlns:xlink="http://www.w3.org/1999/xlink" xlink:type="simple"><person-group><name name-style="western"><surname>Zhang</surname><given-names>ZY</given-names></name><name name-style="western"><surname>Shao</surname><given-names>QY</given-names></name><name name-style="western"><surname>Li</surname><given-names>X</given-names></name><name name-style="western"><surname>Chen</surname><given-names>WH</given-names></name><name name-style="western"><surname>Liang</surname><given-names>JD</given-names></name><name name-style="western"><surname>Han</surname><given-names>YF</given-names></name><name name-style="western"><surname>Huang</surname><given-names>JZ</given-names></name><name name-style="western"><surname>Liang</surname><given-names>ZQ</given-names></name></person-group> (<year>2021</year>) Culturable fungi from urban soils in China I: Description of 10 new taxa. Microbiology Spectrum 9(2): e00867–e21. <ext-link xlink:href="10.1128/Spectrum.00867-21" ext-link-type="doi" xlink:type="simple">https://doi.org/10.1128/Spectrum.00867-21</ext-link></mixed-citation></ref><ref id="B9"><mixed-citation xmlns:xlink="http://www.w3.org/1999/xlink" xlink:type="simple"><person-group><name name-style="western"><surname>Kuehn</surname><given-names>HH</given-names></name></person-group> (<year>1958</year>) <article-title>A preliminary survey of the <tp:taxon-name><tp:taxon-name-part taxon-name-part-type="family">Gymnoascaceae</tp:taxon-name-part></tp:taxon-name>. I.</article-title><source>Mycologia</source><volume>50</volume>(<issue>3</issue>): <fpage>417</fpage>–<lpage>439</lpage>. <ext-link xlink:href="10.1080/00275514.1958.12024739" ext-link-type="doi" xlink:type="simple">https://doi.org/10.1080/00275514.1958.12024739</ext-link></mixed-citation></ref><ref id="B20"><mixed-citation xmlns:xlink="http://www.w3.org/1999/xlink" xlink:type="simple"><person-group><name name-style="western"><surname>Van Oorschot</surname><given-names>CA</given-names></name></person-group> (<year>1980</year>) <article-title>A revision of <italic><tp:taxon-name><tp:taxon-name-part taxon-name-part-type="genus">Chrysosporium</tp:taxon-name-part></tp:taxon-name></italic> and allied genera.</article-title><source>Studies in Mycology</source><volume>20</volume>: <fpage>1</fpage>–<lpage>89</lpage>.</mixed-citation></ref></ref-list></tp:taxon-treatment>
