# Supplementary material for: ﻿Additions to Thelebolales (Leotiomycetes, Ascomycota): Pseudogeomyceslindneri gen. et sp. nov. and Pseudogymnoascuscampensis sp. nov
Source: MycoKeys. 2023 Feb 6;95:47–60. doi: 10.3897/mycokeys.95.97474 (PMC10210254; doi:10.3897/mycokeys.95.97474)
Supplement: XML Treatment for Pseudogeomyces lindneri [file mycokeys.95.97474-treatment2.xml]

<!DOCTYPE tp:taxon-treatment
  PUBLIC "-//TaxonX//DTD Taxonomic Treatment Publishing DTD v0 20100105//EN" "tax-treatment-NSO.dtd">
<tp:taxon-treatment xmlns:tp="http://www.plazi.org/taxpub"><tp:treatment-meta><kwd-group><label>Taxon classification</label><kwd>
                <named-content content-type="kingdom">Fungi</named-content>
              </kwd><kwd>
                <named-content content-type="order">Thelebolales</named-content>
              </kwd><kwd>
                <named-content content-type="family">Thelebolaceae</named-content>
              </kwd></kwd-group><mixed-citation publication-type="journal"><person-group><name><surname>Zhang</surname><given-names>Zhi-Yuan</given-names></name><name><surname>Han</surname><given-names>Yan-Feng</given-names></name><name><surname>Chen</surname><given-names>Wan-Hao</given-names></name><name><surname>Tao</surname><given-names>Gang</given-names></name></person-group><article-title>﻿Additions to <tp:taxon-name><tp:taxon-name-part taxon-name-part-type="order">Thelebolales</tp:taxon-name-part></tp:taxon-name> (<tp:taxon-name><tp:taxon-name-part taxon-name-part-type="class">Leotiomycetes</tp:taxon-name-part></tp:taxon-name>, <tp:taxon-name><tp:taxon-name-part taxon-name-part-type="phylum">Ascomycota</tp:taxon-name-part></tp:taxon-name>): <italic><tp:taxon-name><tp:taxon-name-part taxon-name-part-type="genus" reg="Pseudogeomyces">Pseudogeomyces</tp:taxon-name-part><tp:taxon-name-part taxon-name-part-type="species" reg="lindneri">lindneri</tp:taxon-name-part></tp:taxon-name></italic> gen. et sp. nov. and <italic><tp:taxon-name><tp:taxon-name-part taxon-name-part-type="genus" reg="Pseudogymnoascus">Pseudogymnoascus</tp:taxon-name-part><tp:taxon-name-part taxon-name-part-type="species" reg="campensis">campensis</tp:taxon-name-part></tp:taxon-name></italic> sp. nov.</article-title><source>MycoKeys</source><day>06</day><month>02</month><year>2023</year><volume>95</volume><fpage>47</fpage><lpage>60</lpage><pub-id pub-id-type="doi">10.3897/mycokeys.95.97474</pub-id></mixed-citation></tp:treatment-meta><tp:nomenclature><label>﻿</label><tp:taxon-name>
              <object-id xmlns:xlink="http://www.w3.org/1999/xlink" content-type="arpha" xlink:type="simple">C915DF68-44FD-52CA-A324-3BC38B91EDB5</object-id>
              <tp:taxon-name-part taxon-name-part-type="genus" reg="Pseudogeomyces">Pseudogeomyces</tp:taxon-name-part>
              <tp:taxon-name-part taxon-name-part-type="species" reg="lindneri">lindneri</tp:taxon-name-part>
              <object-id xmlns:xlink="http://www.w3.org/1999/xlink" content-type="mycobank" xlink:type="simple"> 846365</object-id>
            </tp:taxon-name><tp:taxon-authority>Zhi. Y. Zhang &amp; Y. F. Han</tp:taxon-authority><tp:taxon-status xmlns:xlink="http://www.w3.org/1999/xlink" xlink:type="simple">sp. nov.</tp:taxon-status><xref ref-type="fig" rid="F3">Fig. 3</xref></tp:nomenclature><tp:treatment-sec sec-type="etymology" id="SECID0E6RAE"><title>Etymology.</title><p>Named after Daniel Lindner, for acknowledging his contributions to the modern taxonomy of <italic><tp:taxon-name><tp:taxon-name-part taxon-name-part-type="genus" reg="Pseudogymnoascus">Pseudogymnoascus</tp:taxon-name-part></tp:taxon-name></italic> and its related taxa.</p><fig id="F3" position="float" orientation="portrait"><object-id xmlns:xlink="http://www.w3.org/1999/xlink" content-type="doi" xlink:type="simple">10.3897/mycokeys.95.97474.figure3</object-id><object-id xmlns:xlink="http://www.w3.org/1999/xlink" content-type="arpha" xlink:type="simple">7057267F-F00D-503E-920E-0135EC1869D1</object-id><label>Figure 3.</label><caption><p>Morphology of <italic><tp:taxon-name><tp:taxon-name-part taxon-name-part-type="genus" reg="Pseudogeomyces">Pseudogeomyces</tp:taxon-name-part><tp:taxon-name-part taxon-name-part-type="species" reg="lindneri">lindneri</tp:taxon-name-part></tp:taxon-name></italic> sp. nov. <bold>a–d</bold> colony on <abbrev xmlns:xlink="http://www.w3.org/1999/xlink" xlink:title="potato dextrose agar" id="ABBRID0EBTAE" xlink:type="simple">PDA</abbrev>, <abbrev xmlns:xlink="http://www.w3.org/1999/xlink" xlink:title="malt extract agar" id="ABBRID0EFTAE" xlink:type="simple">MEA</abbrev>, <abbrev xmlns:xlink="http://www.w3.org/1999/xlink" xlink:title="oatmeal agar" id="ABBRID0EJTAE" xlink:type="simple">OA</abbrev> and <abbrev xmlns:xlink="http://www.w3.org/1999/xlink" xlink:title="corn meal agar" id="ABBRID0ENTAE" xlink:type="simple">CMA</abbrev> after 14 d at 25 °C (upper surface and lower surface) <bold>e–q</bold> Conidiophore, Conidia and Intercalary conidia. Scale bars: 10 mm (<bold>a–d</bold>); 10 μm (<bold>e–q</bold>).</p></caption><graphic xmlns:xlink="http://www.w3.org/1999/xlink" xlink:href="mycokeys-95-047-g003.jpg" position="float" orientation="portrait" xlink:type="simple" id="oo_806104.jpg"><uri content-type="original_file" xlink:type="simple">https://binary.pensoft.net/fig/806104</uri></graphic></fig></tp:treatment-sec><tp:treatment-sec sec-type="material" id="SECID0EGUAE"><title>Type.</title><p>Kaili City, Guizhou Province, China <named-content xmlns:xlink="http://www.w3.org/1999/xlink" content-type="dwc:verbatimCoordinates" xlink:type="simple"><named-content content-type="geo-json" specific-use="{&#34;type&#34;:&#34;Point&#34;,&#34;coordinates&#34;:[109.362778,27.293889]}" id="NCID0EPUAE" xlink:type="simple">27°16'98"N, 108°81'46"E</named-content></named-content>, isolated from the green belt soil, July 2022, Zhi-Yuan Zhang (holotype ZY H-22.003, ex-type ZY 22.003, <italic>ibid.</italic>, ZY 22.004).</p></tp:treatment-sec><tp:treatment-sec sec-type="distribution" id="SECID0EWUAE"><title>Geographical distribution.</title><p>Guizhou Province, China.</p></tp:treatment-sec><tp:treatment-sec sec-type="description" id="SECID0E2UAE"><title>Description.</title><p>Culture characteristics (14 days at 25 °C): <bold><italic>Colonies</italic></bold> on <abbrev xmlns:xlink="http://www.w3.org/1999/xlink" xlink:title="potato dextrose agar" id="ABBRID0EEVAE" xlink:type="simple">PDA</abbrev> 15–16 mm in diameter, white to pale pink, raised, fluffy, irregular, producing abundant caesious exudates; reverse: brown to cinnamon. <bold><italic>Colonies</italic></bold> on <abbrev xmlns:xlink="http://www.w3.org/1999/xlink" xlink:title="malt extract agar" id="ABBRID0ELVAE" xlink:type="simple">MEA</abbrev> 18–19 mm in diameter, off-white, felty, with radial grooves, nearly round, exudates and diﬀusible pigments absent; reverse: brown to cinnamon. <bold><italic>Colonies</italic></bold> on <abbrev xmlns:xlink="http://www.w3.org/1999/xlink" xlink:title="oatmeal agar" id="ABBRID0ESVAE" xlink:type="simple">OA</abbrev> 25–26 mm in diameter, white, aerial mycelia sparse, flat, nearly round, exudates and diﬀusible pigments absent; reverse: white. <bold><italic>Colonies</italic></bold> on <abbrev xmlns:xlink="http://www.w3.org/1999/xlink" xlink:title="corn meal agar" id="ABBRID0EZVAE" xlink:type="simple">CMA</abbrev> 34–35 mm in diameter, white, aerial mycelia sparse, flat, nearly round, margin regular, exudates and diﬀusible pigments absent; reverse: white.</p><p><bold><italic>Hyphae</italic></bold> hyaline, smooth, branched, septate, 1.0–2.0 μm in diameter. <bold><italic>Conidiophores</italic></bold> solitary, rare branches, hyaline, smooth, arising from erect or geniculated hyphae, sometimes reduced to conidiogenous cells, erect, usually bearing two to four conidiogenous cells at the tip. <bold><italic>Conidia</italic></bold> hyaline, rough, verrucosa, solitary, obovoid, globose to subglobose, 3.0–7.5 × 2.5–5.5 µm (av. 4.8 × 3.8, n = 50), borne on hyphae, short protrusions, side branches or in conidiophores separated by connective cells. <bold><italic>Intercalary conidia</italic></bold> hyaline, globose to subglobose, fusiform, with both truncate 3.5–6.5 × 3.0–4.5 µm (av. 4.9 × 4.0, n = 50). <bold><italic>Chlamydospores</italic></bold> not observed. <bold><italic>Sexual morph</italic></bold> undetermined.</p></tp:treatment-sec><tp:treatment-sec sec-type="notes" id="SECID0E3WAE"><title>Notes.</title><p>Based on multi-locus phylogenetic analyses (Figs <xref ref-type="fig" rid="F1">1</xref>, <xref ref-type="fig" rid="F2">2</xref>) and morphological characteristics, <italic><tp:taxon-name><tp:taxon-name-part taxon-name-part-type="genus" reg="Pseudogeomyces">Pseudogeomyces</tp:taxon-name-part><tp:taxon-name-part taxon-name-part-type="species" reg="lindneri">lindneri</tp:taxon-name-part></tp:taxon-name></italic> is proposed as the type species of <italic><tp:taxon-name><tp:taxon-name-part taxon-name-part-type="genus" reg="Pseudogeomyces">Pseudogeomyces</tp:taxon-name-part></tp:taxon-name></italic>. The isolates ZY 22.003, ZY 22.004 and ZY 22.005 formed a single phylogenetic clade and were separated from the other four unidentiﬁed isolates (12NJ08, 17WV09, 23WI14 and 23WI08) under <italic><tp:taxon-name><tp:taxon-name-part taxon-name-part-type="genus" reg="Pseudogeomyces">Pseudogeomyces</tp:taxon-name-part></tp:taxon-name></italic>. Morphologically, <italic><tp:taxon-name><tp:taxon-name-part taxon-name-part-type="genus" reg="Pseudogeomyces">Pseudoge.</tp:taxon-name-part><tp:taxon-name-part taxon-name-part-type="species" reg="lindneri">lindneri</tp:taxon-name-part></tp:taxon-name></italic> differed from other taxa under the family <tp:taxon-name><tp:taxon-name-part taxon-name-part-type="family">Thelebolaceae</tp:taxon-name-part></tp:taxon-name> in terms of the presence of two to four irregular branches at the tip of the conidiophores and that the conidia and intercalary conidia are generally connected by connective cells in a chain (<xref ref-type="bibr" rid="B9">Kuehn 1958</xref>; <xref ref-type="bibr" rid="B20">Van Oorschot 1980</xref>).</p></tp:treatment-sec><tp:treatment-sec><!--Section generated to contain objects referenced in tp:taxon-treatment.--><fig id="F1" position="float" orientation="portrait"><object-id xmlns:xlink="http://www.w3.org/1999/xlink" content-type="doi" xlink:type="simple">10.3897/mycokeys.95.97474.figure1</object-id><object-id xmlns:xlink="http://www.w3.org/1999/xlink" content-type="arpha" xlink:type="simple">357E74BF-D32E-5101-A157-769FEBF1237E</object-id><label>Figure 1.</label><caption><p>Phylogram generated from a Maximum Likelihood analysis of sequences of <tp:taxon-name><tp:taxon-name-part taxon-name-part-type="order">Thelebolales</tp:taxon-name-part></tp:taxon-name>, based on <abbrev xmlns:xlink="http://www.w3.org/1999/xlink" xlink:title="internal transcribed spacer" id="ABBRID0ETDAE" xlink:type="simple">ITS</abbrev> and <abbrev xmlns:xlink="http://www.w3.org/1999/xlink" xlink:title="nuclear large subunit" id="ABBRID0EXDAE" xlink:type="simple">LSU</abbrev>. <abbrev xmlns:xlink="http://www.w3.org/1999/xlink" xlink:title="Maximum Likelihood" id="ABBRID0E2DAE" xlink:type="simple">ML</abbrev> bootstrap values (≥ 75%) and Bayesian posterior probability (≥ 0.75) are indicated along branches (BP/<abbrev xmlns:xlink="http://www.w3.org/1999/xlink" xlink:title="Maximum Likelihood" id="ABBRID0E6DAE" xlink:type="simple">ML</abbrev>). The new taxa are highlighted in bold and blue and “T” indicate ex-type cultures.</p></caption><graphic xmlns:xlink="http://www.w3.org/1999/xlink" xlink:href="mycokeys-95-047-g001.jpg" position="float" orientation="portrait" xlink:type="simple" id="oo_806102.jpg"><uri content-type="original_file" xlink:type="simple">https://binary.pensoft.net/fig/806102</uri></graphic></fig><fig id="F2" position="float" orientation="portrait"><object-id xmlns:xlink="http://www.w3.org/1999/xlink" content-type="doi" xlink:type="simple">10.3897/mycokeys.95.97474.figure2</object-id><object-id xmlns:xlink="http://www.w3.org/1999/xlink" content-type="arpha" xlink:type="simple">2668A97A-C702-502E-96D7-A8E58F7FE6F6</object-id><label>Figure 2.</label><caption><p>Phylogram generated from A Maximum Likelihood analysis of sequences of <tp:taxon-name><tp:taxon-name-part taxon-name-part-type="family">Thelebolaceae</tp:taxon-name-part></tp:taxon-name>, based on <abbrev xmlns:xlink="http://www.w3.org/1999/xlink" xlink:title="internal transcribed spacer" id="ABBRID0EBGAE" xlink:type="simple">ITS</abbrev>, <abbrev xmlns:xlink="http://www.w3.org/1999/xlink" xlink:title="nuclear large subunit" id="ABBRID0EFGAE" xlink:type="simple">LSU</abbrev>, <italic><abbrev xmlns:xlink="http://www.w3.org/1999/xlink" xlink:title="elongation factor EF-1α" id="ABBRID0EKGAE" xlink:type="simple">EF1A</abbrev></italic>, <italic><abbrev xmlns:xlink="http://www.w3.org/1999/xlink" xlink:title="RNA polymerase II second largest subunit" id="ABBRID0EPGAE" xlink:type="simple">RPB2</abbrev></italic> and <italic>MCM7</italic>. <abbrev xmlns:xlink="http://www.w3.org/1999/xlink" xlink:title="Maximum Likelihood" id="ABBRID0EVGAE" xlink:type="simple">ML</abbrev> bootstrap values (≥ 75%) and Bayesian posterior probability (≥ 0.75) are indicated along branches (BP/<abbrev xmlns:xlink="http://www.w3.org/1999/xlink" xlink:title="Maximum Likelihood" id="ABBRID0EZGAE" xlink:type="simple">ML</abbrev>). Clades are identiﬁed using clade nomenclature (A to O) formally deﬁned by <xref ref-type="bibr" rid="B14">Minnis and Lindner (2013)</xref>. The new taxa are highlighted in bold and blue and “T” indicate ex-type cultures.</p></caption><graphic xmlns:xlink="http://www.w3.org/1999/xlink" xlink:href="mycokeys-95-047-g002.jpg" position="float" orientation="portrait" xlink:type="simple" id="oo_806103.jpg"><uri content-type="original_file" xlink:type="simple">https://binary.pensoft.net/fig/806103</uri></graphic></fig></tp:treatment-sec><ref-list><ref id="B14"><mixed-citation xmlns:xlink="http://www.w3.org/1999/xlink" xlink:type="simple"><person-group><name name-style="western"><surname>Minnis</surname><given-names>AM</given-names></name><name name-style="western"><surname>Lindner</surname><given-names>DL</given-names></name></person-group> (<year>2013</year>) <article-title>Phylogenetic evaluation of <italic><tp:taxon-name><tp:taxon-name-part taxon-name-part-type="genus">Geomyces</tp:taxon-name-part></tp:taxon-name></italic> and allies reveals no close relatives of <italic><tp:taxon-name><tp:taxon-name-part taxon-name-part-type="genus">Pseudogymnoascus</tp:taxon-name-part><tp:taxon-name-part taxon-name-part-type="species">destructans</tp:taxon-name-part></tp:taxon-name></italic>, comb. nov., in bat hibernacula of eastern North America.</article-title><source>Fungal Biology</source><volume>117</volume>(<issue>9</issue>): <fpage>638</fpage>–<lpage>649</lpage>. <ext-link xlink:href="10.1016/j.funbio.2013.07.001" ext-link-type="doi" xlink:type="simple">https://doi.org/10.1016/j.funbio.2013.07.001</ext-link></mixed-citation></ref><ref id="B9"><mixed-citation xmlns:xlink="http://www.w3.org/1999/xlink" xlink:type="simple"><person-group><name name-style="western"><surname>Kuehn</surname><given-names>HH</given-names></name></person-group> (<year>1958</year>) <article-title>A preliminary survey of the <tp:taxon-name><tp:taxon-name-part taxon-name-part-type="family">Gymnoascaceae</tp:taxon-name-part></tp:taxon-name>. I.</article-title><source>Mycologia</source><volume>50</volume>(<issue>3</issue>): <fpage>417</fpage>–<lpage>439</lpage>. <ext-link xlink:href="10.1080/00275514.1958.12024739" ext-link-type="doi" xlink:type="simple">https://doi.org/10.1080/00275514.1958.12024739</ext-link></mixed-citation></ref><ref id="B20"><mixed-citation xmlns:xlink="http://www.w3.org/1999/xlink" xlink:type="simple"><person-group><name name-style="western"><surname>Van Oorschot</surname><given-names>CA</given-names></name></person-group> (<year>1980</year>) <article-title>A revision of <italic><tp:taxon-name><tp:taxon-name-part taxon-name-part-type="genus">Chrysosporium</tp:taxon-name-part></tp:taxon-name></italic> and allied genera.</article-title><source>Studies in Mycology</source><volume>20</volume>: <fpage>1</fpage>–<lpage>89</lpage>.</mixed-citation></ref></ref-list></tp:taxon-treatment>
