# Supplementary material for: ﻿Additions to Thelebolales (Leotiomycetes, Ascomycota): Pseudogeomyceslindneri gen. et sp. nov. and Pseudogymnoascuscampensis sp. nov
Source: MycoKeys. 2023 Feb 6;95:47–60. doi: 10.3897/mycokeys.95.97474 (PMC10210254; doi:10.3897/mycokeys.95.97474)
Supplement: XML Treatment for Pseudogymnoascus campensis [file mycokeys.95.97474-treatment3.xml]

<!DOCTYPE tp:taxon-treatment
  PUBLIC "-//TaxonX//DTD Taxonomic Treatment Publishing DTD v0 20100105//EN" "tax-treatment-NSO.dtd">
<tp:taxon-treatment xmlns:tp="http://www.plazi.org/taxpub"><tp:treatment-meta><kwd-group><label>Taxon classification</label><kwd>
                <named-content content-type="kingdom">Fungi</named-content>
              </kwd><kwd>
                <named-content content-type="order">Thelebolales</named-content>
              </kwd><kwd>
                <named-content content-type="family">Thelebolaceae</named-content>
              </kwd></kwd-group><mixed-citation publication-type="journal"><person-group><name><surname>Zhang</surname><given-names>Zhi-Yuan</given-names></name><name><surname>Han</surname><given-names>Yan-Feng</given-names></name><name><surname>Chen</surname><given-names>Wan-Hao</given-names></name><name><surname>Tao</surname><given-names>Gang</given-names></name></person-group><article-title>﻿Additions to <tp:taxon-name><tp:taxon-name-part taxon-name-part-type="order">Thelebolales</tp:taxon-name-part></tp:taxon-name> (<tp:taxon-name><tp:taxon-name-part taxon-name-part-type="class">Leotiomycetes</tp:taxon-name-part></tp:taxon-name>, <tp:taxon-name><tp:taxon-name-part taxon-name-part-type="phylum">Ascomycota</tp:taxon-name-part></tp:taxon-name>): <italic><tp:taxon-name><tp:taxon-name-part taxon-name-part-type="genus" reg="Pseudogeomyces">Pseudogeomyces</tp:taxon-name-part><tp:taxon-name-part taxon-name-part-type="species" reg="lindneri">lindneri</tp:taxon-name-part></tp:taxon-name></italic> gen. et sp. nov. and <italic><tp:taxon-name><tp:taxon-name-part taxon-name-part-type="genus" reg="Pseudogymnoascus">Pseudogymnoascus</tp:taxon-name-part><tp:taxon-name-part taxon-name-part-type="species" reg="campensis">campensis</tp:taxon-name-part></tp:taxon-name></italic> sp. nov.</article-title><source>MycoKeys</source><day>06</day><month>02</month><year>2023</year><volume>95</volume><fpage>47</fpage><lpage>60</lpage><pub-id pub-id-type="doi">10.3897/mycokeys.95.97474</pub-id></mixed-citation></tp:treatment-meta><tp:nomenclature><label>﻿</label><tp:taxon-name>
              <object-id xmlns:xlink="http://www.w3.org/1999/xlink" content-type="arpha" xlink:type="simple">EB746C2E-2B9A-5C5D-B7A5-CCD1E0A2AA33</object-id>
              <tp:taxon-name-part taxon-name-part-type="genus" reg="Pseudogymnoascus">Pseudogymnoascus</tp:taxon-name-part>
              <tp:taxon-name-part taxon-name-part-type="species" reg="campensis">campensis</tp:taxon-name-part>
              <object-id xmlns:xlink="http://www.w3.org/1999/xlink" content-type="mycobank" xlink:type="simple"> 846366</object-id>
            </tp:taxon-name><tp:taxon-authority>Zhi. Y. Zhang &amp; Y. F. Han</tp:taxon-authority><tp:taxon-status xmlns:xlink="http://www.w3.org/1999/xlink" xlink:type="simple">sp. nov.</tp:taxon-status><xref ref-type="fig" rid="F4">Fig. 4</xref></tp:nomenclature><tp:treatment-sec sec-type="etymology" id="SECID0E21AE"><title>Etymology.</title><p>Refers to Guizhou Minzu University where this fungal type was isolated.</p><fig id="F4" position="float" orientation="portrait"><object-id xmlns:xlink="http://www.w3.org/1999/xlink" content-type="doi" xlink:type="simple">10.3897/mycokeys.95.97474.figure4</object-id><object-id xmlns:xlink="http://www.w3.org/1999/xlink" content-type="arpha" xlink:type="simple">3842934B-03D6-5258-B819-40E76482F636</object-id><label>Figure 4.</label><caption><p>Morphology of <italic><tp:taxon-name><tp:taxon-name-part taxon-name-part-type="genus" reg="Pseudogymnoascus">Pseudogymnoascus</tp:taxon-name-part><tp:taxon-name-part taxon-name-part-type="species" reg="campensis">campensis</tp:taxon-name-part></tp:taxon-name></italic> sp. nov. <bold>a–d</bold> colony on <abbrev xmlns:xlink="http://www.w3.org/1999/xlink" xlink:title="potato dextrose agar" id="ABBRID0EV2AE" xlink:type="simple">PDA</abbrev>, <abbrev xmlns:xlink="http://www.w3.org/1999/xlink" xlink:title="malt extract agar" id="ABBRID0EZ2AE" xlink:type="simple">MEA</abbrev>, <abbrev xmlns:xlink="http://www.w3.org/1999/xlink" xlink:title="oatmeal agar" id="ABBRID0E42AE" xlink:type="simple">OA</abbrev> and <abbrev xmlns:xlink="http://www.w3.org/1999/xlink" xlink:title="corn meal agar" id="ABBRID0EB3AE" xlink:type="simple">CMA</abbrev> after 14 d at 25 °C (upper surface and lower surface) <bold>e, f</bold> fertile hyphae bearing arthroconidia and aleurioconidia <bold>g–k</bold> Conidiophore and Conidia. Scale bars: 10 μm (<bold>e–k</bold>).</p></caption><graphic xmlns:xlink="http://www.w3.org/1999/xlink" xlink:href="mycokeys-95-047-g004.jpg" position="float" orientation="portrait" xlink:type="simple" id="oo_806105.jpg"><uri content-type="original_file" xlink:type="simple">https://binary.pensoft.net/fig/806105</uri></graphic></fig></tp:treatment-sec><tp:treatment-sec sec-type="material" id="SECID0EQ3AE"><title>Type.</title><p>Guizhou Minzu University, Guiyang City, Guizhou Province, China <named-content xmlns:xlink="http://www.w3.org/1999/xlink" content-type="dwc:verbatimCoordinates" xlink:type="simple"><named-content content-type="geo-json" specific-use="{&#34;type&#34;:&#34;Point&#34;,&#34;coordinates&#34;:[107.044722,26.632500]}" id="NCID0EZ3AE" xlink:type="simple">26°37'57"N, 106°62'41"E</named-content></named-content>. Colonies form on <abbrev xmlns:xlink="http://www.w3.org/1999/xlink" xlink:title="potato dextrose agar" id="ABBRID0E53AE" xlink:type="simple">PDA</abbrev> as a contaminating fungus, July 2022, Zhi-Yuan Zhang (dried holotype ZY H-22.001, ex-type ZY 22.001, <italic>ibid</italic>., ZY 22.002).</p></tp:treatment-sec><tp:treatment-sec sec-type="distribution" id="SECID0EE4AE"><title>Geographical distribution.</title><p>Guizhou Province, China.</p></tp:treatment-sec><tp:treatment-sec sec-type="description" id="SECID0EJ4AE"><title>Description.</title><p>Culture characteristics (14 days at 25 °C): <bold><italic>Colonies</italic></bold> on <abbrev xmlns:xlink="http://www.w3.org/1999/xlink" xlink:title="potato dextrose agar" id="ABBRID0ES4AE" xlink:type="simple">PDA</abbrev> 20–21 mm in diameter, white to light green, fluffy, nearly round, margin regular, exudates and diﬀusible pigments absent; reverse: claret-red to white from centre to margin. <bold><italic>Colonies</italic></bold> on <abbrev xmlns:xlink="http://www.w3.org/1999/xlink" xlink:title="malt extract agar" id="ABBRID0EZ4AE" xlink:type="simple">MEA</abbrev> 23–24 mm in diameter, white, elevated at the centre, velvety to ﬂoccose, margin regular, exudates and diﬀusible pigments absent; reverse: pale yellow to white. <bold><italic>Colonies</italic></bold> on <abbrev xmlns:xlink="http://www.w3.org/1999/xlink" xlink:title="oatmeal agar" id="ABBRID0EA5AE" xlink:type="simple">OA</abbrev> 27–28 mm in diameter, white, flat, nearly round, margin regular, exudates absent, producing a diﬀusible faint white pigment; reverse: white. <bold><italic>Colonies</italic></bold> on <abbrev xmlns:xlink="http://www.w3.org/1999/xlink" xlink:title="corn meal agar" id="ABBRID0EH5AE" xlink:type="simple">CMA</abbrev> 32–38 mm in diameter, khaki to white, radially sectored by cracks, powdery, exudates and diﬀusible pigments absent; reverse: khaki.</p><p><bold><italic>Hyphae</italic></bold> hyaline, smooth, branched, septate, 1.0–2.5 μm in diameter. Sometimes lateral hyphae end in barrel-, reniform- or pyriform-shaped chains with blunt-ended arthroconidia, sometimes bearing aleurioconidia, sessile or stalked. <bold><italic>Conidiophores</italic></bold> abundant, solitary, erect, arising in acute angles with the main axis, hyaline, smooth, usually bearing verticils of two to three branches arising from the stipe at an acute angle. <bold><italic>Aleurioconidia</italic></bold> pyriform or obovoid, with a broad truncated basal scar, 3.0–5.0 × 2.0–2.5 µm (av. 3.6 × 2.7, n = 50), in conidiophores separated by connective cells, smooth or rough. <bold><italic>Intercalary conidia</italic></bold> barrel, reniform, pyriform to elongated or irregular, with a broad truncated scar at the base or both ends, 3.5–5.5 × 2.0–3.0 µm (av. 4.0 × 2.6, n = 50), smooth or rough. <bold><italic>Arthroconidia</italic></bold> not observed. <bold><italic>Sexual morph</italic></bold> unknown.</p></tp:treatment-sec><tp:treatment-sec sec-type="notes" id="SECID0EU6AE"><title>Notes.</title><p><xref ref-type="bibr" rid="B14">Minnis and Lindner (2013)</xref> proposed multiple clades of <italic><tp:taxon-name><tp:taxon-name-part taxon-name-part-type="genus" reg="Pseudogymnoascus">Pseudogymnoascus</tp:taxon-name-part></tp:taxon-name></italic> and allies (clades A to O), based on phylogenetic analyses using North American isolates. In this study, <italic><tp:taxon-name><tp:taxon-name-part taxon-name-part-type="genus" reg="Pseudogymnoascus">Pseudogymnoascus</tp:taxon-name-part><tp:taxon-name-part taxon-name-part-type="species" reg="campensis">campensis</tp:taxon-name-part></tp:taxon-name></italic> was placed in clade A (Fig. <xref ref-type="fig" rid="F1">1</xref>). Clade A harbours 13 isolates for which no morphological data are yet available and remain as unidentiﬁed species to date (<xref ref-type="bibr" rid="B14">Minnis and Lindner 2013</xref>; <xref ref-type="bibr" rid="B10">Leushkin et al. 2015</xref>). These isolates were obtained from bat hibernacular soil in the USA (<xref ref-type="bibr" rid="B14">Minnis and Lindner 2013</xref>). <italic><tp:taxon-name><tp:taxon-name-part taxon-name-part-type="genus" reg="Pseudogymnoascus">Pseudogymnoascus</tp:taxon-name-part><tp:taxon-name-part taxon-name-part-type="species" reg="campensis">campensis</tp:taxon-name-part></tp:taxon-name></italic> (ZY 22.001 and ZY 22.002), 23014-1-I6 and 11MA03 formed an independent lineage with strong support (<abbrev xmlns:xlink="http://www.w3.org/1999/xlink" xlink:title="Maximum Likelihood" id="ABBRID0EMBAG" xlink:type="simple">ML</abbrev><abbrev xmlns:xlink="http://www.w3.org/1999/xlink" xlink:title="bootstrap" id="ABBRID0EQBAG" xlink:type="simple">BS</abbrev> 100/PP 1, Fig. <xref ref-type="fig" rid="F1">1</xref>). The closest known species to <italic><tp:taxon-name><tp:taxon-name-part taxon-name-part-type="genus" reg="Pseudogymnoascus">Pseudogy.</tp:taxon-name-part><tp:taxon-name-part taxon-name-part-type="species" reg="campensis">campensis</tp:taxon-name-part></tp:taxon-name></italic> are <italic><tp:taxon-name><tp:taxon-name-part taxon-name-part-type="genus" reg="Pseudogymnoascus">Pseudogy.</tp:taxon-name-part><tp:taxon-name-part taxon-name-part-type="species" reg="shaanxiensis">shaanxiensis</tp:taxon-name-part></tp:taxon-name></italic>, <italic><tp:taxon-name><tp:taxon-name-part taxon-name-part-type="genus" reg="Pseudogymnoascus">Pseudogy.</tp:taxon-name-part><tp:taxon-name-part taxon-name-part-type="species" reg="australis">australis</tp:taxon-name-part></tp:taxon-name></italic> and <italic><tp:taxon-name><tp:taxon-name-part taxon-name-part-type="genus" reg="Pseudogymnoascus">Pseudogy.</tp:taxon-name-part><tp:taxon-name-part taxon-name-part-type="species" reg="griseus">griseus</tp:taxon-name-part></tp:taxon-name></italic>, which are members of the neighbouring clade B (<xref ref-type="bibr" rid="B25">Zhang et al. 2020b</xref>, <xref ref-type="bibr" rid="B21">Villanueva et al. 2021</xref>). However, <italic><tp:taxon-name><tp:taxon-name-part taxon-name-part-type="genus" reg="Pseudogymnoascus">Pseudogy.</tp:taxon-name-part><tp:taxon-name-part taxon-name-part-type="species" reg="campensis">campensis</tp:taxon-name-part></tp:taxon-name></italic> can be distinguished from <italic><tp:taxon-name><tp:taxon-name-part taxon-name-part-type="genus" reg="Pseudogymnoascus">Pseudogy.</tp:taxon-name-part><tp:taxon-name-part taxon-name-part-type="species" reg="shaanxiensis">shaanxiensis</tp:taxon-name-part></tp:taxon-name></italic>, <italic><tp:taxon-name><tp:taxon-name-part taxon-name-part-type="genus" reg="Pseudogymnoascus">Pseudogy.</tp:taxon-name-part><tp:taxon-name-part taxon-name-part-type="species" reg="australis">australis</tp:taxon-name-part></tp:taxon-name></italic> and <italic><tp:taxon-name><tp:taxon-name-part taxon-name-part-type="genus" reg="Pseudogymnoascus">Pseudogy.</tp:taxon-name-part><tp:taxon-name-part taxon-name-part-type="species" reg="griseus">griseus</tp:taxon-name-part></tp:taxon-name></italic> by the absence of exudates on <abbrev xmlns:xlink="http://www.w3.org/1999/xlink" xlink:title="potato dextrose agar" id="ABBRID0EYEAG" xlink:type="simple">PDA</abbrev>, <abbrev xmlns:xlink="http://www.w3.org/1999/xlink" xlink:title="malt extract agar" id="ABBRID0E3EAG" xlink:type="simple">MEA</abbrev> and <abbrev xmlns:xlink="http://www.w3.org/1999/xlink" xlink:title="corn meal agar" id="ABBRID0EAFAG" xlink:type="simple">CMA</abbrev> media and lack of arthroconidia (<xref ref-type="bibr" rid="B25">Zhang et al. 2020b</xref>; <xref ref-type="bibr" rid="B21">Villanueva et al. 2021</xref>).</p></tp:treatment-sec><tp:treatment-sec><!--Section generated to contain objects referenced in tp:taxon-treatment.--><fig id="F1" position="float" orientation="portrait"><object-id xmlns:xlink="http://www.w3.org/1999/xlink" content-type="doi" xlink:type="simple">10.3897/mycokeys.95.97474.figure1</object-id><object-id xmlns:xlink="http://www.w3.org/1999/xlink" content-type="arpha" xlink:type="simple">357E74BF-D32E-5101-A157-769FEBF1237E</object-id><label>Figure 1.</label><caption><p>Phylogram generated from a Maximum Likelihood analysis of sequences of <tp:taxon-name><tp:taxon-name-part taxon-name-part-type="order">Thelebolales</tp:taxon-name-part></tp:taxon-name>, based on <abbrev xmlns:xlink="http://www.w3.org/1999/xlink" xlink:title="internal transcribed spacer" id="ABBRID0ETDAE" xlink:type="simple">ITS</abbrev> and <abbrev xmlns:xlink="http://www.w3.org/1999/xlink" xlink:title="nuclear large subunit" id="ABBRID0EXDAE" xlink:type="simple">LSU</abbrev>. <abbrev xmlns:xlink="http://www.w3.org/1999/xlink" xlink:title="Maximum Likelihood" id="ABBRID0E2DAE" xlink:type="simple">ML</abbrev> bootstrap values (≥ 75%) and Bayesian posterior probability (≥ 0.75) are indicated along branches (BP/<abbrev xmlns:xlink="http://www.w3.org/1999/xlink" xlink:title="Maximum Likelihood" id="ABBRID0E6DAE" xlink:type="simple">ML</abbrev>). The new taxa are highlighted in bold and blue and “T” indicate ex-type cultures.</p></caption><graphic xmlns:xlink="http://www.w3.org/1999/xlink" xlink:href="mycokeys-95-047-g001.jpg" position="float" orientation="portrait" xlink:type="simple" id="oo_806102.jpg"><uri content-type="original_file" xlink:type="simple">https://binary.pensoft.net/fig/806102</uri></graphic></fig></tp:treatment-sec><ref-list><ref id="B14"><mixed-citation xmlns:xlink="http://www.w3.org/1999/xlink" xlink:type="simple"><person-group><name name-style="western"><surname>Minnis</surname><given-names>AM</given-names></name><name name-style="western"><surname>Lindner</surname><given-names>DL</given-names></name></person-group> (<year>2013</year>) <article-title>Phylogenetic evaluation of <italic><tp:taxon-name><tp:taxon-name-part taxon-name-part-type="genus">Geomyces</tp:taxon-name-part></tp:taxon-name></italic> and allies reveals no close relatives of <italic><tp:taxon-name><tp:taxon-name-part taxon-name-part-type="genus">Pseudogymnoascus</tp:taxon-name-part><tp:taxon-name-part taxon-name-part-type="species">destructans</tp:taxon-name-part></tp:taxon-name></italic>, comb. nov., in bat hibernacula of eastern North America.</article-title><source>Fungal Biology</source><volume>117</volume>(<issue>9</issue>): <fpage>638</fpage>–<lpage>649</lpage>. <ext-link xlink:href="10.1016/j.funbio.2013.07.001" ext-link-type="doi" xlink:type="simple">https://doi.org/10.1016/j.funbio.2013.07.001</ext-link></mixed-citation></ref><ref id="B10"><mixed-citation xmlns:xlink="http://www.w3.org/1999/xlink" xlink:type="simple"><person-group><name name-style="western"><surname>Leushkin</surname><given-names>EV</given-names></name><name name-style="western"><surname>Logacheva</surname><given-names>MD</given-names></name><name name-style="western"><surname>Penin</surname><given-names>AA</given-names></name><name name-style="western"><surname>Sutormin</surname><given-names>RA</given-names></name><name name-style="western"><surname>Gerasimov</surname><given-names>ES</given-names></name><name name-style="western"><surname>Kochkina</surname><given-names>GA</given-names></name><name name-style="western"><surname>Ivanushkina</surname><given-names>NE</given-names></name><name name-style="western"><surname>Vasilenko</surname><given-names>OV</given-names></name><name name-style="western"><surname>Kondrashov</surname><given-names>AS</given-names></name><name name-style="western"><surname>Ozerskaya</surname><given-names>SM</given-names></name></person-group> (<year>2015</year>) <article-title>Comparative genome analysis of <italic><tp:taxon-name><tp:taxon-name-part taxon-name-part-type="genus">Pseudogymnoascus</tp:taxon-name-part></tp:taxon-name></italic> spp. reveals primarily clonal evolution with small genome fragments exchanged between lineages.</article-title><source>BMC Genomics</source><volume>16</volume>(<issue>1</issue>): <fpage>1</fpage>. <ext-link xlink:href="10.1186/s12864-015-1570-9" ext-link-type="doi" xlink:type="simple">https://doi.org/10.1186/s12864-015-1570-9</ext-link></mixed-citation></ref><ref id="B25"><mixed-citation xmlns:xlink="http://www.w3.org/1999/xlink" xlink:type="simple"><person-group><name name-style="western"><surname>Zhang</surname><given-names>Z</given-names></name><name name-style="western"><surname>Dong</surname><given-names>C</given-names></name><name name-style="western"><surname>Chen</surname><given-names>W</given-names></name><name name-style="western"><surname>Mou</surname><given-names>Q</given-names></name><name name-style="western"><surname>Lu</surname><given-names>X</given-names></name><name name-style="western"><surname>Han</surname><given-names>Y</given-names></name><name name-style="western"><surname>Huang</surname><given-names>J</given-names></name><name name-style="western"><surname>Liang</surname><given-names>Z</given-names></name></person-group> (<year>2020b</year>) The enigmatic <tp:taxon-name><tp:taxon-name-part taxon-name-part-type="family">Thelebolaceae</tp:taxon-name-part></tp:taxon-name> (<tp:taxon-name><tp:taxon-name-part taxon-name-part-type="order">Thelebolales</tp:taxon-name-part></tp:taxon-name>, <tp:taxon-name><tp:taxon-name-part taxon-name-part-type="class">Leotiomycetes</tp:taxon-name-part></tp:taxon-name>): One new genus <italic><tp:taxon-name><tp:taxon-name-part taxon-name-part-type="genus">Solomyces</tp:taxon-name-part></tp:taxon-name></italic> and five new species. Frontiers in Microbiology 11: 572596. <ext-link xlink:href="10.3389/fmicb.2020.572596" ext-link-type="doi" xlink:type="simple">https://doi.org/10.3389/fmicb.2020.572596</ext-link></mixed-citation></ref><ref id="B21"><mixed-citation xmlns:xlink="http://www.w3.org/1999/xlink" xlink:type="simple"><person-group><name name-style="western"><surname>Villanueva</surname><given-names>P</given-names></name><name name-style="western"><surname>Vásquez</surname><given-names>G</given-names></name><name name-style="western"><surname>Gil-Durán</surname><given-names>C</given-names></name><name name-style="western"><surname>Oliva</surname><given-names>V</given-names></name><name name-style="western"><surname>Díaz</surname><given-names>A</given-names></name><name name-style="western"><surname>Henríquez</surname><given-names>M</given-names></name><name name-style="western"><surname>Álvarez</surname><given-names>E</given-names></name><name name-style="western"><surname>Laich</surname><given-names>F</given-names></name><name name-style="western"><surname>Chávez</surname><given-names>R</given-names></name><name name-style="western"><surname>Vaca</surname><given-names>I</given-names></name></person-group> (<year>2021</year>) Description of the first four species of the genus <tp:taxon-name><tp:taxon-name-part taxon-name-part-type="genus">Pseudogymnoascus</tp:taxon-name-part></tp:taxon-name> from Antarctica. Frontiers in Microbiology 12: 713189. <ext-link xlink:href="10.3389/fmicb.2021.713189" ext-link-type="doi" xlink:type="simple">https://doi.org/10.3389/fmicb.2021.713189</ext-link></mixed-citation></ref></ref-list></tp:taxon-treatment>
